# Supplementary material for: Elderly rats fed with a high-fat high-sucrose diet developed sex-dependent metabolic syndrome regardless of long-term metformin and liraglutide treatment
Source: Front Endocrinol (Lausanne). 2023 Oct 20;14:1181064. doi: 10.3389/fendo.2023.1181064 (PMC10623428; doi:10.3389/fendo.2023.1181064)
Supplement: Supplementary file 1 [file DataSheet_1.zip]

Archive with 7 entries (7 files):
- Extended Data/Extended Data Fig. 1.JPEG
- Extended Data/Extended Data Fig. 2.JPEG
- Extended Data/Extended Data Fig. 3.JPEG
- Extended Data/Extended Data Fig. 4.PPTX
- Extended Data/Extended Data Fig. 5.PPTX
- Extended Data/Extended Data Fig. 6.PPTX
- Extended Data/Extended Data Figure Captions.DOCX
